# Supplementary material for: Food insecurity impacts neuroblastoma pathogenesis in murine xenograft tumor models
Source: Commun Biol. 2025 Aug 31;8:1324. doi: 10.1038/s42003-025-08678-5 (PMC12399758; doi:10.1038/s42003-025-08678-5)
Supplement: Supplementary file 3 — Supplementary Data 1 [file 42003_2025_8678_MOESM3_ESM.xlsx]

## Sheet: Figure 1A
	Chow consumed (g)
	Tumor Bearing				Non tumor bearing
Days	Control		Food Insecurity		Control		Food Insecurity
1	1.12	1.25	1.12	1.25	1.12	1.25	1.3	1.25
2	1.2	1.1	1.2	1.1	1.2	1.3	1.2	1.1
3	1	1.3	1	1.3	1.2	1.3	1	1.3
4	1.3	1	1.3	1	1.3	1	1.3	1
5	1.1	1.2	1.1	1.2	1.1	1.2	1.1	1.2
6	1.25	1.1	1.25	1.1	1.25	1.1	1.25	1.1
7	1.1	1.2	1.1	1.2	1.3	1.2	1.1	1.2
8	1	1.3	1	1.3	1	1.3	1.3	1.3
9	1.3	1	1.3	1	1.3	1	1.3	1
10	1	1.25	1	1.25	1	1.25	1	1.25
11	1.12	1.25	1.12	1.25	1.12	1.25	1.12	1.25
12	1.2	1.1	1.2	1.1	1.2	1.1	1.2	1.1
13	1	1.3	1	1.3	1	1.3	1.3	1.3
14	1.3	1	1.3	1	1.3	1	1.3	1
15	1.1	1.2	1.1	1.2	1.1	1.2	1.1	1.2
16	1.25	1.1	1.25	1.1	1.25	1.1	1.25	1.1
17	1.1	1.2	1.1	1.2	1.1	1.2	1.1	1.2
18	1	1.3	1	1.3	1.2	1.3	1.3	1.3
19	1.3	1	1.3	1	1.3	1	1.3	1
20	1	1.25	1	1.25	1	1.25	1	1.25
21	1	1.3	1.12	1.25	1	1.3	1.12	1.25
22	1.3	1	1.2	1.1	1.3	1	1.2	1.1
23	1.1	1.2	1	1.3	1.1	1.2	1.25	1.3
24	1.25	1.1	1.3	1	1.25	1.1	1.3	1
25	1.1	1.2	1.1	1.2	1.3	1.2	1.1	1.2
26	1	1.3	1.25	1.1	1	1.3	1.25	1.1
27	1.3	1	1.3	1	1.3	1	1.3	1
28	1	1.25	1	1.25	1	1.25	1	1.25
29	1	1.3	0.9375	0.9375	1	1.3	0.9375	0.9375
30	1.3	1	1.875	1.875	1.3	1	1.875	1.875
31	1.1	1.2	0.625	0.625	1.1	1.2	0.625	0.625
32	1.25	1.1	1.56	1.56	1.25	1.1	1.56	1.56
33	1.1	1.2	5	4.5	1.1	1.2	4	4.5
34	1	1.3	4	3.5	1.2	1.3	4.5	3.5
35	1.3	1	3	3.5	1.3	1	2.5	3.5
36	1	1.25	1.56	1.56	1	1.25	1.56	1.56
37	1	1.3	0.625	0.625	1	1.3	0.625	0.625
38	1.3	1	1.875	1.875	1.3	1	1.875	1.875
39	1.1	1.2	0.9375	0.9375	1.1	1.2	0.9375	0.9375
40	1.25	1.1	5	4.5	1.25	1.1	5.5	4.5
41	1.1	1.2	4	3.5	1.1	1.2	3.7	3.5
42	1	1.3	1.25	1.25	1	1.3	1.25	1.5
43	1.3	1	1.875	1.875	1.3	1	1.875	1.875
44	1	1.25	0.9375	0.9375	1	1.25	0.9375	0.9375
45	1	1.3	1.56	1.56	1	1.3	1.56	1.56
46	1.3	1	0.625	0.625	1.3	1	0.625	0.625
47	1.1	1.2	5	4.5	1.1	1.2	4.5	4.5
48	1.25	1.1	4	3.5	1.25	1.1	4	3.8
49	1.1	1.2	3	3.5	1.1	1.2	3	2.8
50	1	1.3	0.625	0.625	1	1.3	0.625	0.625
51	1.3	1	1.56	1.56	1.3	1	1.56	1.56
52	1	1.25	0.9375	0.9375	1	1.25	0.9375	0.9375
53	1	1.3	1.875	1.875	1	1.3	1.875	1.875
54	1.3	1	5	4.5	1.3	1	5.3	4.5
55	1.1	1.2	2.5	3.5	1.1	1.2	2.8	3.5
56	1.25	1.1	1.25	1.25	1.25	1.1	1.25	1.25

## Sheet: Figure 1B
	Tumor Bearing (g)																				Non Tumor bearing
Time (Weeks)	Control										Food Insecurity										Control										Food Insecurity
0	26	26	26	27	27	26	27	27	27	27	26	26	27	26	26	26	27	26	27	26	26	26	28	29	27	27	29	29	26	26	26	26	26	26	27	27	26	27	26	26
1	27	26	26	27	27	26	27	27	26	27	27	26	26	26	27	27	27	26	27	26	26	26	27	29	27	27	29	29	26	26	26	26	26	27	27	27	26	28	26	26
2	27	26	27	28	26	26	26	26	28	28	28	26	26	27	27	26	27	26	27	28	26	28	26	27	28	27	26	29	28	28	26	28	26	26	28	26	26	27	28	28
3	29	26	27	28	28	27	26	28	26	29	29	26	26	29	28	29	28	27	28	28	28	29	28	29	28	29	28	29	28	28	28	29	29	29	29	29	28	29	28	28
4	29	28	29	30	30	29	28	29	30	30	30	27	30	29	27	28	29	29	28	30	29	28	29	30	30	30	30	29	30	30	29	28	28	30	28	30	30	29	30	30
5	29	28	29	30	28	28	28	30	28	30	30	29	29	29	30	31	30	29	31	30	29	28	30	29	30	28	29	29	30	30	29	28	30	30	29	28	28	29	30	30
6	30	28	30	30	30	31	28	28	29	31	30	31	29	31	28	28	31	31	28	29	32	28	30	29	31	29	28	30	30	31	29	28	29	30	31	28	29	30	30	31
7	30	28	30	30	31	28	30	29	31	31	30	31	31	31	30	32	30	31	32	30	32	28	32	29	32	28	32	30	30	31	29	28	30	30	30	31	28	30	30	31
8	30	29	31	30	30	29	29	30	30	31	32	32	32	32	32	32	33	32	33	32	32	29	31	30	29	30	30	31	30	31	29	29	31	31	31	31	30	31	30	31

## Sheet: Figure 2A
	Tumor Volume (mm3)
Time (Weeks)	Control										Food Insecurity
0	0	0	0	0	0	0	0	0	0	0	0	0	0	0	0	0	0	0	0	0
1	1	1.3	1.4	1.2	1.2	0	0	0	0	0	1	1.3	1.4	1.2	1.2	0	0	0	0	0
2	5.99	9.6	8.46	3.6	8.06	10	9	4	10	10	5.99	9.6	8.46	3.6	8.06	4	6	5	5	9
3	32.18	34.21	36.09	15.1	13.33	20	14	31	32	27	32.18	34.21	36.09	15.1	13.33	21	31	26	36	14
4	106.72	138.05	155.96	45	120	133	101	149	124	82	106.72	138.05	155.96	45	120	115	112	102	141	113
5	206	238.05	255.96	90	220	256	92	232	130	146	424	552	623.84	135	472	598	482	505	471	484
6	406	400	500	180	400	413	298	435	253	361	724	1052	783	156	998	776	798	975	818	779
7	806	600	1000	300	500	656	505	939	708	478	956.311	1546	984.811	256.939	1384.56	1461	1278	1189	1207	1181
8	1606	800	1900	400	600	459	454	1788	1640	502	1974.62	1901.24	1912.53	891.535	1976.09	1965	1953	1969	1974	1900

## Sheet: Figure 2c
Tumor Weight at Harvest (g)
Control										Food Insecurity
0.6	0.3	1	0.1	0.3	0.4	0.2	0.4	0.3	0.1	3.5	3.5	3	3	2.5	1	0.4	2.3	0.2	0.2

## Sheet: Figure 3A
%of cells Ki67 positive
Control	Food Insecurity
85.62	96.85
87.93	93.84
88.23	95.1
85.89	92.07
87.12	96.85
88.51	95.1
86.35	92.07
84.71	96.85
89.22	95.1
83.69	92.07

## Sheet: Figure 3B
Relative Band Intensity
	Control			Food Insecurity
c-PARP1	1	0.43	0.79	1.46	1.54	0.75
PCNA	1	0.79	0.88	2.9	1.98	1.83

## Sheet: Figure 4A
Plasma VEGFA Concentration
Weeks	Control										Food Insecurity
0	100	105	95	107	109	108	108	109	109	95	100	104	96	106	110	98	104	97	97	108
2	187	199	205	175	189	183	205	200	196	198	187	199	205	175	189	196	183	195	182	204
4	250	230	225	220	240	225	250	224	237	238	250	230	225	220	240	220	223	230	246	238
6	300	315	330	345	280	297	288	312	341	283	400	415	430	445	480	480	421	400	418	429
8	400	415	460	475	420	417	474	422	428	435	800	875	880	865	840	867	876	875	840	849
	Tumor Concentration
	Control			Food Insecurity
	311	226	355	605	578	651

## Sheet: Figure 4B
Relative Band Intensity
	Control			Food Insecurity
MMP9	1	0.92	0.8	9.19	7.05	8.24
SMA	1	0.99	1.1	2.23	4	2.33

## Sheet: Figure 5
Noradrenaline plasma concentration
Control										Food Insecurity
100	150	115	141	108	123	112	150	103	116	401	222	509	323	255	325	452	276	371	600
Adrenaline Plasma Concentration
Control										Food Insecurity
50	75	61	71	57	74	64	70	57	69	251	300	323	220	306	205	299	203	125	186
Noradrenaline Tumor Concentration
Control										Food Insecurity
501	420	305	212	101	103	99	102	105	95	998	970	889	865	749	699	603	612	598	615
Adrenaline Tumor Concentration
Control										Food Insecurity
155	100	42	35	27	9	12	38	45	52	298	415	352	253	193	201	152	145	125	186
		Corticosterone plasma concentration
		Weeks	Control					Food Insecurity
		0	15	20	25	30	35	15	20	25	30	35
		2	33	25	39	35	20	33	25	39	35	20
		4	60	65	70	75	80	65	69	67	65.2	76
		6	80	85	90	95	100	150	160	175	185	190
		8	100	105	110	115	120	300	357	320	380	320
						Corticosterone Tumor Concentration
Control									Food Insecurity
106	108	110	98	111	112	107	90	106	100	189	178	202	224	182	193	181	178	221	186

## Sheet: Figure 6A
Control	Control	FI	FI
32.7411	30.1586	32.1193	32.2132
32.7782	32.9782	33.2826	33.9333
29.9094	29.8247	28.2194	27.9247
33.3021	30.0102	30.5424	31.5078
38.425	31.4749	33.269	33.4885
33.021	29.8761	32.0594	34.1241
31.8714	31.9245	29.8214	30.2745
33.3271	33.3827	31.4871	31.5427
32.3909	32.3306	30.5709	30.1506
28.7957	28.9332	24.1857	24.3832
28.1154	28.1154	28.1061	27.9082
32.2445	30.5588	30.9738	31.7036
24.2887	19.0714	22.7956	21.1839
31.8693	29.4839	30.4354	29.9913
25.9889	21.9068	26.153	24.0327
34.9067	34.9067	34.9067	34.9067
24.8329	22.919	24.4439	23.9757
31.0069	28.9464	29.8678	29.8615
28.6334	26.2468	26.7874	27.322
34.5186	34.4369	36.5686	36.0869
29.1452	26.6107	27.0256	26.7444
27.4823	27.3898	31.7523	31.7298
28.8969	28.8969	29.1423	28.3326
27.3349	25.996	26.1735	26.2919
33.2677	29.5702	33.1885	30.9905
27.2418	27.2793	29.3318	28.9793
24.896	24.944	29.656	29.584
25.589	25.5731	24.009	23.5731
34.4908	34.4739	36.3708	35.9039
34.3291	30.8657	31.6265	32.2957
25.7819	22.6817	23.9187	24.9652
34.7399	29.4899	30.2203	35.0498
30.5748	28.9981	29.7056	29.01
20.4344	20.5063	25.9244	26.0563
25.622	25.8211	27.622	27.4011
31.7357	29.416	29.8095	29.4546
35.4434	31.5352	34.1405	34.2524
34.0253	34.0114	34.3096	35.2271
32.7421	29.966	30.4721	31.8254
34.4631	28.3174	28.9486	28.9486
30.1807	28.6399	29.2849	29.4782
24.5538	22.969	23.6134	23.4331
32.2502	29.9942	30.0857	31.2602
26.9792	26.9265	25.3092	24.8565
24.2802	24.2659	22.6902	21.9359
22.9102	23.0315	19.2602	19.0715
22.9102	23.0315	21.0502	21.6415
30.1134	30.1134	30.3361	29.5955
25.1761	23.9744	24.3617	23.1913
30.2445	29.7376	30.328	30.3264
31.951	31.8165	30.171	30.5265
30.9536	30.9366	29.3972	31.2468
34.143	31.4196	31.9172	32.1967
28.8576	28.9292	27.1876	27.7992
29.7691	26.6373	27.0869	28.294
32.5585	31.4796	31.3529	31.4515
31.5503	31.4618	29.7703	30.1718
31.6079	31.4209	29.1779	28.9909
24.2984	24.1338	22.0184	22.6138
32.9187	32.9187	31.9574	33.2218
33.8802	30.2974	30.9813	30.7523
32.5713	31.2437	32.4857	31.7332
33.2042	33.0598	35.1442	34.9998
31.599	29.9162	30.1036	32.7101
24.5573	24.9131	22.4073	23.1331
35.3758	35.3758	35.3758	35.0411
33.6521	29.7061	30.4541	30.7232
33.2122	32.8616	32.1277	33.3329
24.277	24.1766	21.857	21.7566
24.5321	24.7578	21.2421	21.7978
34.7303	30.1506	30.3056	31.8463
28.5958	28.5958	29.2752	29.8632
32.2212	32.2212	34.3891	32.4211
28.7293	27.144	27.9964	29.5798
32.5774	32.5774	35.054	35.8112
30.1886	28.1872	28.4657	30.4189
28.2063	28.2432	26.1763	25.6332
34.7628	35.332	34.8451	33.9787
34.2882	30.4111	30.4201	32.3332
25.6404	20.6204	21.2849	24.0316
33.009	33.007	30.969	30.397
26.7537	26.7802	23.1837	23.4802
24.3853	24.3632	22.3353	22.3132
29.4455	29.4455	29.6209	29.802
27.1096	23.8498	24.7726	24.2101
17.2362	17.1161	17.286	17.1989
21.6777	21.6189	21.9187	21.1605
17.1311	17.151	17.1237	17.1744
22.0714	22.0466	22.0619	22.0933

[truncated: 2 more sheets: Figure 6B, Figure 6C]
